# Supplementary material for: Eosinophil microRNAs Play a Regulatory Role in Allergic Diseases Included in the Atopic March
Source: Int J Mol Sci. 2020 Nov 27;21(23):9011. doi: 10.3390/ijms21239011 (PMC7730597; doi:10.3390/ijms21239011)
Supplement: Supplementary file 1 [file ijms-21-09011-s001.zip]

Archive with 6 entries (5 files):
- ijms-975501-2nd SL/
- ijms-975501-2nd SL/Table_S1.xlsx
- ijms-975501-2nd SL/Table_S2.xlsx
- ijms-975501-2nd SL/Table_S3.xlsx
- ijms-975501-2nd SL/Table_S4.xlsx
- ijms-975501-2nd SL/Table_S5.xlsx
