# Supplementary material for: Eosinophil microRNAs Play a Regulatory Role in Allergic Diseases Included in the Atopic March
Source: Int J Mol Sci. 2020 Nov 27;21(23):9011. doi: 10.3390/ijms21239011 (PMC7730597; doi:10.3390/ijms21239011)
Supplement: Supplementary file 1 [file ijms-21-09011-s001.zip › ijms-975501-2nd SL/Table_S1.xlsx]

## Sheet: TableS1
Table S1: List of phenotypes tested to look at phenotypic differences between clusters and results of analyses
Phenotypic explanation		Pvala
Age		0.461
Sex		0.361
BMI		0.346
Smoke history over 20 years		0.260
Smoke status		0.251
Basophil count		0.384
Basophil %		0.671
Eosinophil count		0.105
Eosinophil %		0.117
Lymphocyte count		0.061
Lymphocyte %		0.768
Monocyte count		0.862
Monocyte %		0.243
Neutrophil count		0.027
Neutrophil %		0.740
PC20		0.457
IgE		0.935
FEV1		0.884
FEV1/FVC		0.545
Atopy		0.506
Asthma
	Diagnostic	0.047
	Treatment	0.119
	Age of onset	0.138
Familial history
	Atopic dermatitis	0.363
	Allergic rhinitis	0.008
	Asthma	0.417
	Respiratory diseases	0.013
	Bronchitis	0.263
	Emphysema	0.784
	Hives	0.943
	Tuberculosis	0.878
Personnal history
	Atopic dermatitis	0.399
	Allergic rhinitis	0.859
aP values obtained after application of the Fisher’s exact test, one-way Anova or Kruskal-Wallis test, depending on the phenotype data type. P values in bold are significant (< 0.05).
Abbreviation used:
	BMI : Body Mass Index
	PC20 : Methacholine challenge
	IgE : Immunoglobulin E
	FEV1 : Forced expiratory volume in one second
	FVC : Forced vital capacity
