# Supplementary material for: Eosinophil microRNAs Play a Regulatory Role in Allergic Diseases Included in the Atopic March
Source: Int J Mol Sci. 2020 Nov 27;21(23):9011. doi: 10.3390/ijms21239011 (PMC7730597; doi:10.3390/ijms21239011)
Supplement: Supplementary file 1 [file ijms-21-09011-s001.zip › ijms-975501-2nd SL/Table_S2.xlsx]

## Sheet: TableS2
Table S2: Top 25 miRNA-gene target pairs for negative and positive correlations
Negative correlations
miRNA	Gene	r	FDR
miR-2355	RPL41	-0.634946	9.78368e-18
miR-29B2	KCTD15	-0.589364	6.2711e-15
miR-29B2	CDC23	-0.587462	8.03473e-15
miR-29B2	P3H1	-0.576095	3.41987e-14
miR-29B2	NNT	-0.56044	2.29944e-13
miR-29B2	PIGS	-0.55019	7.59347e-13
miR-29B2	AMFR	-0.547989	9.76234e-13
miR-3175	CREBL2	-0.542762	1.76019e-12
miR-590	UQCRB	-0.54215	1.8847e-12
miR-590	MRPL50	-0.529219	7.73822e-12
miR-29B2	ENPP2	-0.525699	1.12503e-11
miR-142	SRSF7	-0.519647	2.11952e-11
miR-29B2	MAZ	-0.512553	4.38363e-11
miR-29B2	ITGA6	-0.510554	5.36387e-11
miR-590	NOA1	-0.507776	7.08456e-11
miR-2355	MRPL4	-0.503694	1.06152e-10
miR-142	RPS19	-0.498732	1.72295e-10
miR-29B2	TRAM2	-0.497954	1.85768e-10
miR-142	PEBP1	-0.480248	9.79305e-10
miR-590	NDUFB5	-0.476171	1.41704e-09
miR-590	TIMM29	-0.475836	1.46043e-09
miR-29B2	TDG	-0.471735	2.10688e-09
miR-590	NUPL2	-0.470094	2.43629e-09
miR-590	NDUFA12	-0.466411	3.36612e-09
miR-4434	SNRPD1	-0.465144	3.75879e-09
Positive correlations
miRNA	Gene	r	FDR
miR-29B2	STAT3	0.717551	3.18489e-24
miR-2355	TAOK1	0.698872	1.4561e-22
miR-29B2	FAM53C	0.686726	1.4986e-21
miR-29B2	SH3GLB1	0.682107	3.53102e-21
miR-29B2	TPD52L2	0.679438	5.7528e-21
miR-29B2	WDR26	0.679372	5.82214e-21
miR-29B2	MDM2	0.662387	1.15601e-19
miR-3175	KDM6B	0.657227	2.75868e-19
miR-2355	WAPL	0.654538	4.31225e-19
miR-29B2	RAB11FIP1	0.639191	5.06946e-18
miR-29B2	GSK3B	0.635796	8.58295e-18
miR-29B2	TET2	0.632903	1.3375e-17
miR-29B2	FAM71F2	0.632518	1.41838e-17
miR-2355	VPS8	0.628345	2.66517e-17
miR-29B2	PTEN	0.625942	3.81612e-17
miR-29B2	LASP1	0.625747	3.92837e-17
miR-29B2	R3HDM4	0.621831	7.00047e-17
miR-29B2	KDM2A	0.62124	7.63347e-17
miR-29B2	SP1	0.613287	2.40269e-16
miR-29B2	LRP10	0.608591	4.65831e-16
miR-29B2	IFIH1	0.605756	6.90965e-16
miR-590	MED13L	0.60563	7.03147e-16
miR-29B2	IMPDH1	0.604781	7.90661e-16
miR-29B2	MCL1	0.603459	9.48517e-16
miR-3175	KMT2D	0.597137	2.23816e-15
