# Supplementary material for: Eosinophil microRNAs Play a Regulatory Role in Allergic Diseases Included in the Atopic March
Source: Int J Mol Sci. 2020 Nov 27;21(23):9011. doi: 10.3390/ijms21239011 (PMC7730597; doi:10.3390/ijms21239011)
Supplement: Supplementary file 1 [file ijms-21-09011-s001.zip › ijms-975501-2nd SL/Table_S3.xlsx]

## Sheet: TableS3
Table S3: PANTHER pathways included in each general category and number of gene targets
Negative correlations
General category	PANTHER Pathway	Nb of gene targets
Cell growth, differentiation, division and apoptosis	Apoptosis signaling pathway (P00006)	4
	CCKR signaling map (P06959)	3
	PI3 kinase pathway (P00048)	2
	PDGF signaling pathway (P00047)	2
	Oxidative stress response (P00046)	1
	Notch signaling pathway (P00045)	2
	Integrin signalling pathway (P00034)	5
	Insulin/IGF pathway-protein kinase B signaling cascade (P00033)	1
	Insulin/IGF pathway-mitogen activated protein kinase kinase/MAP kinase cascade (P00032)	1
	p53 pathway by glucose deprivation (P04397)	1
	Hypoxia response via HIF activation (P00030)	2
	Vitamin D metabolism and pathway (P04396)	1
	Ras Pathway (P04393)	2
	Huntington disease (P00029)	1
	FGF signaling pathway (P00021)	2
	FAS signaling pathway (P00020)	1
	Endothelin signaling pathway (P00019)	1
	EGF receptor signaling pathway (P00018)	2
	Cytoskeletal regulation by Rho GTPase (P00016)	1
	Cell cycle (P00013)	2
Brain, neurotransmission and nervous system signaling pathways	Axon guidance mediated by Slit/Robo (P00008)	1
	Axon guidance mediated by semaphorins (P00007)	1
	Parkinson disease (P00049)	4
	Nicotinic acetylcholine receptor signaling pathway (P00044)	2
	Muscarinic acetylcholine receptor 2 and 4 signaling pathway (P00043)	1
	Muscarinic acetylcholine receptor 1 and 3 signaling pathway (P00042)	1
	Metabotropic glutamate receptor group II pathway (P00040)	1
	GABA-B receptor II signaling (P05731)	1
	Endogenous cannabinoid signaling (P05730)	1
	Metabotropic glutamate receptor group III pathway (P00039)	1
	Heterotrimeric G-protein signaling pathway-rod outer segment phototransduction (P00028)	1
	Heterotrimeric G-protein signaling pathway-Gq alpha and Go alpha mediated pathway (P00027)	2
	Heterotrimeric G-protein signaling pathway-Gi alpha and Gs alpha mediated pathway (P00026)	2
	Opioid proopiomelanocortin pathway (P05917)	1
	Opioid prodynorphin pathway (P05916)	1
	Opioid proenkephalin pathway (P05915)	1
	Enkephalin release (P05913)	1
	Dopamine receptor mediated signaling pathway (P05912)	1
	Cortocotropin releasing factor receptor signaling pathway (P04380)	1
	5HT4 type receptor mediated signaling pathway (P04376)	1
	5HT2 type receptor mediated signaling pathway (P04374)	2
	5HT1 type receptor mediated signaling pathway (P04373)	1
Immune response	Toll receptor signaling pathway (P00054)	1
	T cell activation (P00053)	2
	TGF-beta signaling pathway (P00052)	5
	JAK/STAT signaling pathway (P00038)	1
	Interleukin signaling pathway (P00036)	2
	Interferon-gamma signaling pathway (P00035)	1
	Inflammation mediated by chemokine and cytokine signaling pathway (P00031)	3
	Cadherin signaling pathway (P00012)	2
	B cell activation (P00010)	3
Protein biosynthesis, cleavage and modification	Alzheimer disease-presenilin pathway (P00004)	3
	Alzheimer disease-amyloid secretase pathway (P00003)	1
	Cholesterol biosynthesis (P00014)	1
	Methionine biosynthesis (P02753)	1
	Ubiquitin proteasome pathway (P00060)	3
	Wnt signaling pathway (P00057)	1
	Oxytocin receptor mediated signaling pathway (P04391)	2
DNA and RNA biosynthesys, replication	p53 pathway (P00059)	4
	Transcription regulation by bZIP transcription factor (P00055)	1
	De novo pyrimidine ribonucleotides biosythesis (P02740)	2
	p53 pathway feedback loops 2 (P04398)	2
	P53 pathway feedback loops 1 (P04392)	1
	General transcription regulation (P00023)	1
	General transcription by RNA polymerase I (P00022)	2
	Salvage pyrimidine ribonucleotides (P02775)	1
	DNA replication (P00017)	2
Hormonal regulation	Gonadotropin-releasing hormone receptor pathway (P06664)	4
	Thyrotropin-releasing hormone receptor signaling pathway (P04394)	2
	S-adenosylmethionine biosynthesis (P02773)	1
Angiogenesis	Angiogenesis (P00005)	2
	VEGF signaling pathway (P00056)	1
Smooth muscle cells proliferation, relaxation and growth	Alpha adrenergic receptor signaling pathway (P00002)	2
	Angiotensin II-stimulated signaling through G proteins and beta-arrestin (P05911)	3
	Histamine H2 receptor mediated signaling pathway (P04386)	1
	Histamine H1 receptor mediated signaling pathway (P04385)	2
	Beta2 adrenergic receptor signaling pathway (P04378)	1
Energy production	Fructose galactose metabolism (P02744)	1
	TCA cycle (P00051)	1
	Triacylglycerol metabolism (P02782)	1
	Glycolysis (P00024)	1
	Beta3 adrenergic receptor signaling pathway (P04379)	1
Aldehyde transport and reactions	Formyltetrahydroformate biosynthesis (P02743)	1
	Coenzyme A biosynthesis (P02736)	1
Muscle relaxation	Beta1 adrenergic receptor signaling pathway (P04377)	1
Positive correlations
General category	PANTHER Pathway	Nb of gene targets
Cell growth, differentiation, division and apoptosis	Apoptosis signaling pathway (P00006)	4
	CCKR signaling map (P06959)	3
	Parkinson disease (P00049)	7
	PI3 kinase pathway (P00048)	6
	PDGF signaling pathway (P00047)	3
	Oxidative stress response (P00046)	6
	Notch signaling pathway (P00045)	1
	JAK/STAT signaling pathway (P00038)	1
	Integrin signalling pathway (P00034)	5
	Insulin/IGF pathway-protein kinase B signaling cascade (P00033)	2
	Insulin/IGF pathway-mitogen activated protein kinase kinase/MAP kinase cascade (P00032)	2
	p53 pathway feedback loops 2 (P04398)	5
	p53 pathway by glucose deprivation (P04397)	1
	Hypoxia response via HIF activation (P00030)	2
	Ras Pathway (P04393)	5
	Huntington disease (P00029)	1
	Heterotrimeric G-protein signaling pathway-Gq alpha and Go alpha mediated pathway (P00027)	2
	p38 MAPK pathway (P05918)	1
	Hedgehog signaling pathway (P00025)	3
	FGF signaling pathway (P00021)	6
	FAS signaling pathway (P00020)	1
	S-adenosylmethionine biosynthesis (P02773)	1
	EGF receptor signaling pathway (P00018)	2
	Cell cycle (P00013)	1
Immune response	Toll receptor signaling pathway (P00054)	2
	T cell activation (P00053)	3
	TGF-beta signaling pathway (P00052)	5
	Interleukin signaling pathway (P00036)	1
	Interferon-gamma signaling pathway (P00035)	1
	Inflammation mediated by chemokine and cytokine signaling pathway (P00031)	2
	Cadherin signaling pathway (P00012)	1
	B cell activation (P00010)	1
Brain, neurotransmission and nervous system signaling pathways	Axon guidance mediated by netrin (P00009)	4
	Axon guidance mediated by Slit/Robo (P00008)	2
	Axon guidance mediated by semaphorins (P00007)	3
	Nicotinic acetylcholine receptor signaling pathway (P00044)	4
	Muscarinic acetylcholine receptor 2 and 4 signaling pathway (P00043)	2
	Muscarinic acetylcholine receptor 1 and 3 signaling pathway (P00042)	3
	Metabotropic glutamate receptor group I pathway (P00041)	2
	Synaptic vesicle trafficking (P05734)	1
	Thyrotropin-releasing hormone receptor signaling pathway (P04394)	3
	Oxytocin receptor mediated signaling pathway (P04391)	3
	Heterotrimeric G-protein signaling pathway-rod outer segment phototransduction (P00028)	5
	Cortocotropin releasing factor receptor signaling pathway (P04380)	2
	Endothelin signaling pathway (P00019)	1
	Cytoskeletal regulation by Rho GTPase (P00016)	3
	Circadian clock system (P00015)	2
	5HT2 type receptor mediated signaling pathway (P04374)	3
	5-Hydroxytryptamine degredation (P04372)	2
Hormonal regulation	Gonadotropin-releasing hormone receptor pathway (P06664)	11
Tissue remodeling and angiogenesis	Angiogenesis (P00005)	7
	VEGF signaling pathway (P00056)	2
	Plasminogen activating cascade (P00050)	1
Protein biosynthesis, cleavage and modification	Alzheimer disease-presenilin pathway (P00004)	3
	Alzheimer disease-amyloid secretase pathway (P00003)	1
	Ubiquitin proteasome pathway (P00060)	7
	Wnt signaling pathway (P00057)	8
	Heterotrimeric G-protein signaling pathway-Gi alpha and Gs alpha mediated pathway (P00026)	1
	Cholesterol biosynthesis (P00014)	1
DNA and RNA biosynthesys, replication	p53 pathway (P00059)	4
	Transcription regulation by bZIP transcription factor (P00055)	2
	De novo purine biosynthesis (P02738)	1
	P53 pathway feedback loops 1 (P04392)	3
	General transcription regulation (P00023)	1
	General transcription by RNA polymerase I (P00022)	2
	Pentose phosphate pathway (P02762)	1
Smooth muscle cells proliferation, relaxation and growth	Alpha adrenergic receptor signaling pathway (P00002)	1
	Angiotensin II-stimulated signaling through G proteins and beta-arrestin (P05911)	2
	Histamine H1 receptor mediated signaling pathway (P04385)	3
Bacterial outer membrane	O-antigen biosynthesis (P02757)	2
	N-acetylglucosamine metabolism (P02756)	2
Energy production	Methylcitrate cycle (P02754)	1
	ATP synthesis (P02721)	1
Transport of oxygen	Heme biosynthesis (P02746)	2
