# Supplementary material for: Eosinophil microRNAs Play a Regulatory Role in Allergic Diseases Included in the Atopic March
Source: Int J Mol Sci. 2020 Nov 27;21(23):9011. doi: 10.3390/ijms21239011 (PMC7730597; doi:10.3390/ijms21239011)
Supplement: Supplementary file 1 [file ijms-21-09011-s001.zip › ijms-975501-2nd SL/Table_S4.xlsx]

## Sheet: TableS4
Table S4: Number of possible gene targets identified for each associated miRNA
miRNA	Nb of gene targets (correlations -)	Nb of gene targets (correlations +)	Nb of gene targets in miRTarBasea (correlations -)	Nb of gene targets in miRTarBasea (correlations +)	Nb of gene targets in GWAS catalogueb (correlations -)	Nb of gene targets in GWAS catalogueb (correlations +)	Nb of gene targets in SLSJ cohort (correlations -)	PMIDs	Nb of gene targets in SLSJ cohort (correlations +)	PMIDs
miR-26a	1924	1829	63	59	10	4	1	29273806	1	15038835
miR-29b	3711	4024	50	75	4	8	2	27334786 25707804	4	27334786 24646526
miR-33b	1825	2603	9	23	1	2	0		2	27334786 30282721
miR-142	3445	2127	99	92	8	8	5	27334786 29273806	0
miR-590	2852	2322	48	89	2	10	0	29273806	1	27334786
miR-614	2113	5863	0	2	0	0	0		0
miR-638	1124	2172	2	6	0	1	0		0
miR-645	2742	2282	4	4	0	0	0		0
miR-1276	1611	2573	18	22	3	4	0		2	27334786
miR-1304	1522	1715	69	73	1	2	1	27334786	1	27334786
miR-2355	3690	2532	42	44	3	1	1	29273806	2	27334786
miR-3064	4100	2068	35	19	2	0	1	27334786
miR-3175	3180	3877	41	80	4	8	0		7	27334786 15038835 29273806 18682798
miR-4308	2316	3303	8	17	1	0	0		1	27334786
miR-4434	4193	3267	41	37	2	3	1	24646526	1	27334786
miR-4523	1008	2326	0	2	0	0	0		0
miR-4673	1537	2193	8	17	0	2	1	27334786	0
miR-4785	1750	1755	3	2	1	0	0		0
a miRTarBase is a database of experimentally validated microRNA-target interactions (http://mirtarbase.cuhk.edu.cn/php/index.php)
b GWAS Catalogue is a database listing all human genome-wide associations for studies of 100,000 single nucletid polymorphisms (SNPs) or more and p values < 10E-05 (https://www.ebi.ac.uk/gwas/)
