# Supplementary material for: Eosinophil microRNAs Play a Regulatory Role in Allergic Diseases Included in the Atopic March
Source: Int J Mol Sci. 2020 Nov 27;21(23):9011. doi: 10.3390/ijms21239011 (PMC7730597; doi:10.3390/ijms21239011)
Supplement: Supplementary file 1 [file ijms-21-09011-s001.zip › ijms-975501-2nd SL/Table_S5.xlsx]

## Sheet: TableS5
Table S5: Calculated proportion of eosinophils, granulocytes and neutrophils in eosinophil samples
	Eosinophil samples (n = 145)	Affected (n = 130)a	Unaffected (n = 15)a
Eosinophil proportion, mean (range)b	0.77 (0–0.99)	0.78 (0–0.99)	0.67 (0.02–0.96)
Granulocyte proportion, mean (range)b	0.17 (-3.9E-17–0.95)	0.26 (0–0.92)	0.16 (-3.9E-17–0.95)
Neutrophil proportion, mean (range)b	5.23E-19 (-2.17E-16–2.22E-16)	1.09E-18 (-2.16E-16–2.22E-16)	-5.40E-18 (-5.51E-17–4.21E-17)
a Affected individuals are those having one or more of the allergic diseases tested and unaffected individuals are those having none of these diseases.
b Eosinophil, granulocyte and neutrophil proportions calculated with methylation levels from the same eosinophil samples using the method by Houseman implemented in RnBeads package in R. Samples with low eosinophil proportion all shown a high granulocyte combined with a low neutrophil ones.
